# Supplementary material for: Reporting of costs and economic impacts in randomized trials of de-implementation interventions for low-value care: a systematic scoping review
Source: Implement Sci. 2023 Aug 21;18:36. doi: 10.1186/s13012-023-01290-3 (PMC10440866; doi:10.1186/s13012-023-01290-3)
Supplement: Supplementary file 5 — Additional file 5. Characteristics of included studies. [file 13012_2023_1290_MOESM5_ESM.xlsx]

## Sheet: Taul1
Additional file 5, Characteristics of included studies
Author	Year	Country	De-implementation total costs or unit cost	De-implementation costs, in reported currency, (in 2021 USD value)	Direct of impact on health care cost	Number of used de-implementation strategies	Used de-implementation strategies	Health care setting	Target population	Target clinical intervention	Clinical intervention de-implemented	Number of participants	Follow up time	main categories
Alexander et al	1996	USA	total	USD 6,000	decrease	1	alerts	secondary care, in-patient	physicians	rehabilitation	chest physiotherapy	not reported	not reported	reduce
				(USD 9,710)
Ashworth et al	2021	Canada	total,	8,866 CAD	not reported	2	educational materials, educational meetings for individuals	primary care, out- patient	physicians	drug treatment	bonzodiazepines prescribing	272	2 years	reduce
			unit	81.71 CAD/doctor
				(USD 7,071,
				USD 65.2 /doctor)
Auleley et al	1997	France	NA	NA	decrease	3	treatment algorithm, educational materials, educational meetings for groups, educational materials for patients	secondary care, out-patient	physicians, patients	diagnostic imaging	radiography requests	91 physicians, 2218 patients	10 months	reduce
Avorn et al	1983	USA	unit	USD 100/	decrease	2	educational materials, educational meetings for individuals	primary care, out- patient	physicians	drug treatment	appropriate use of cerebral and peripheral vasodilators, an oral cephalosporin and propoxyphene	435	12 months	reduce, replace
				doctor
				(USD 232/ doctor)
Bates et al	1997	USA	NA	NA	decrease	1	alerts	secondary care, in-patient	physicians	diagnostic imaging, laboratory tests	laboratory and radiological tests	not reported	7 months	reduce
Bates et al	1999	USA	NA	NA	decrease	1	alerts	secondary care, in-patient	physicians	laboratory tests	laboratory tests (medicines levels, urinanalyses, urine culture, stool culture, sputum culture, clostridium difficile toxin assay, fibrin split products) ordering	not reported	15 weeks	reduce
Bernal-Delgado et al	2002	Spain	NA	NA	unchanged	2	educational materials, educational meetings for groups	primary care, out- patient	physicians	drug treatment	prescription of non-steroidal anti-infalmmatory drugs	158	6 months	reduce, replace
Bexell et al	1996	Zambia	total	4,000 USD	not reported	1	educational meetings for groups	primary out- patient and in-patient	physicians	drug treatment	overall drug use	26	7 months	reduce, replace
				(6,470 USD)
Butler et al	2012	UK	total,	96,460 GBP	decrease	3	Audit and feedback, educational materials, educational meetings for groups	primary care, out- patient	physicians	drug treatment		256	12 months
			unit	2,923 GBP/health care unit							Antibiotic dispensing			reduce
				(USD 163,000
				USD 4,950/health care unit)
Cals et al	2011	Netherlands	unit	4.72 EUR /patient	decrease	1	educational meetings for groups	primary care, out- patient	physicians	drug treatment	antibiotic use in lower respiratory tract infections	63	28 days	reduce
				(USD 3.62/patient )
Chazan et al	2007	Israel	NA	NA	decrease	2	educational meetings for groups, educational materials for patients	primary care, out- patient	patients, physicians, nurses, pharmacists	drug treatment	antimicrobial drugs	not reported	21 months	reduce, replace
Coenen et al	2004	Belgium	total,	8,514 EUR	decrease	3	educational materials, educational meetings for individuals, developing of clinical practice guidelines	primary care, out- patient	physicians, public	drug treatment	antibiotic prescribing fro acute cough	85 physicians	5 months	reduce, replace
			unit	236.5 EUR/doctor
				(USD 6,845,
				USD 280.5 / doctor)
Cohen et al	2000	France	NA	NA	decrease	2	educational materials, patient-mediated interventions	primary care, out- patient	physicians	drug treatment	antibiotic use	1116	no follow up	reduce, replace
Cummings et al	1982	USA	NA	NA	decrease	1	alerts	primary care, out- patient	physicians	diagnostic imaging, laboratory tests	diagnostic imaging and laboratory tests ordering	59	no follow up	reduce
Danaher et al	2009	USA	NA	NA	unchanged	1	alerts	secondary care, in-patient	physicians	drug treatment	Antibiotic use	not reported	no follow up	reduce, replace
Daley et al	2018	Canada	NA	NA	decrease	1	routine patient-reported outcome measures	secondary care, in-patient	physicians	drug treatment	antibioitic treatmet of asymptomatic bacteriuria	not reported	84 days	reduce
Das et al	2016	India	unit	USD 175 /health care provider	not reported	1	educational meetings for groups	primary care, out- patient	not specified	drug treatment	unneccessary medication and antibiotics	not reported	10 months	reduce
				(USD 196/ health care provider)
Dormuth et al	2012	Canada	total	100,000 USD	decrease	2	audit and feedback, educational materials	primary care, out- patient	physicians	drug treatment	statin prescribing	2725	12 months	reduce
				(USD 118,000)
Feldman et al	2013	USA	NA	NA	decrease	1	alerts	secondary care, in-patient	physicians	laboratory tests	laboratory tests ordering	not reported	6 months	reduce
Gulliford et al	2014	UK	total,	338,000 GBP 0.27 GBP/ patient (USD 579,000, USD 0.46/patient)	not reported	2	Alerts, treatment algorithm, educational materials	primary care, out- patient	physicians	drug treatment	antibioitc prescribing for self-limited respiratory infections	not reported	12 months	reduce
			unit
Gulliford et al	2019	UK	total	533,580 GBP (USD 747,000)	unchanged	4	audit and feedback, treatment algorithm, educational materials, local opinion leaders,	primary care, out- patient	physicians	drug treatment	antibioitic prescribing for respiratory tract infections	not reported	12 months	reduce
Hamilton et al	2007	UK	NA	NA	unchanged	1	patient -mediated interventions	primary care, out- patient	patients	drug treatment	overall prescriptions written	3124	no follow up	reduce
Hemkens et al	2017	Switzerland	total	USD 300,000 (USD 330,000)	not reported	2	audit and feedback, educational materials	primary care, out- patient	physicians	drug treatment	antibioitic use	2900	2 years	reduce
Ilett et al	2000	Australia	NA	NA	decrease	3	educational materials, educational meetings for individuals, developing of clinical practice guidelines	primary care, out- patient	physicians	drug treatment	Antibioitic prescribing for respiratory tract infections	112	4 months	reduce
Köpke et al	2012	Germany	total	USD 36,838	not reported	3	educational materials, educational meetings for groups, developing of clinical practice guidelines	nursing home	nurses	prevention	use of physical restraints	not reported	6 months	reduce
				(USD 43,600)
Le Corvoisier et al	2013	France	NA	NA	decrease	1	educational meetings for groups	primary care, out- patient	physicians	drug treatment	Antibiotic prescribing	203	30 months	reduce, replace
Masia et al	2008	Spain	NA	NA	unchanged	1	alerts	secondary care, in-patient	physicians	drug treatment	antibiotic use	not reported	6 months	reduce, replace
Meeker et al	2014	USA	NA	NA	decrease	2	local consensus process, educational materials for patients	primary care, out- patient	physicians	drug treatment	antibioitic prescribing for acute respiratory tract infections	15 physicians, 954 patients	12 weeks	reduce
Ngasala et al	2008	Tanzania	NA	NA	increase	1	educational meetings for groups	primary care, out- patient	nurses, assistant medical officers (AMO), clinical officers (CO), assistant clinical officers (ACO), mother and child health aides (MCHA), nurse auxiliaries and laboratory assistants	drug treatment	antimalarial drug prescription	not reported	9 months	reduce
Naughton et al	2009	Ireland	NA	NA	unchanged	2	audit and feedback, educational meetings for individuals	primary care, out- patient	physicians	drug treatment	antibiotic prescribing	110	13 months	reduce, replace
Nejad et al	2016	Iran	total,	USD 550	decrease		audit and feedback	primary care, out- patient	physicians	drug treatment		906	9 months
			unit	USD 0.607/doctor		1					prescribing of parental steroids			reduce
				(USD 616, USD 0.67/doctor)
Pagaiya et al	2005	Thailand	NA	NA	decrease	1	educational meetings for groups	primary care, out- patient	nurses	drug treatment	diazepam and antibiotic prescribing	not reported	6 months	reduce
Phuong et al	2010	Vietnam	NA	NA	increase	2	treatment algorithm, educational meetings for groups	primary care, out- patient	physicians, nurses, technicians	drug treatment	prescribing of antibiotic,	63 physicians	not reported	reduce, replace
Pinto et al	2018	Portugal	NA	NA	unchanged	1	educational meetings for groups	primary care, out- patient	physicians	drug treatment	prescribing of acid secretion modifiers, non-steroidal anti-inflammatory drugs, antiplatelets	239	18 months	reduce, replace
Ray et al	2001	USA	NA	NA	unchanged	2	educational materials, educational meetings for individuals,	primary care, out- patient	physicians	drug treatment	Use of non-Steroidal anti-inflammatory drugs among community-dwelling elderly people	220	12 months	reduce
Ruangkanchanasetr et al	1993	Thailand	NA	NA	unchanged	3	audit and feedback, educational meetings for groups, managerial supervision	primary care, out- patient	physicians	laboratory tests	laboratory tests ordering	36	1 year	reduce
Sedrak et al	2017	USA	NA	NA	unchanged	1	alerts	secondary care, in-patient	physicians	laboratory tests	laboratory tests ordering	not reported	1 year	reduce
Shojania et al	1998	USA	NA	NA	decrease	2	alerts, treatment algorithm	secondary care, in-patient	physicians	drug treatment	intravenous vankomycin use	396	9 months	reduce
Smith et al	2016	UK	NA	NA	unchanged	1	educational materials for patients	primary care, out- patient	patients	drug treatment	Antibiotic prescribing respiratory infections in people with astma	1302	6 months	reduce, replace
Solomon et al	2001	USA	total,	USD 21,750 /health care unit (USD 32,300/ health care unit)	not reported	1	educational meetings for individuals	secondary care, in-patient	physicians	drug treatment	broad-spectrum antibiotic use	not reported	18 weeks	reduce
			unit
Soumerai et al	1993	USA	unit	USD 750 /day	decrease	3	educational materials, educational meetings for individuals, educational meetings for groups	secondary care, in-patient	physicians	blood transfusion	appropriateness of blood product utilization	101	6 months	reduce
				(USD 1,290/day)
Tan et al	2020	Singapore	NA	NA	unchanged	1	treatment algorithm	secondary care, in-patient	physicians	diagnostic imaging	computer tomagraphy utilization	not reported	8 months	reduce
Tang et al	2016	China	NA	NA	decrease	1	public release of performance data	primary care, out- patient	physicians	drug treatment	irrational use of antibiotics and injections	468	1 year	reduce
Tierney et al	1988	USA	NA	NA	decrease	1	alerts	primary care, out- patient	physicians	diagnostic imaging, laboratory tests	8 diagnostic tests	112	6 months	reduce
Tierney et al	1990	USA	NA	NA	decrease	1	alerts	primary care, out- patient	physicians	diagnostic imaging, laboratory tests	outpatient diagnostic tests	121	26 weeks	reduce
Torrente et al	2020	Argentina	NA	NA	decrease	1	educational materials	primary care, out- patient	physicians	drug treatment	prescription of nimodipine	1811	6 months	reduce
Wei et al	2019	China	unit	USD 391/health care unit / day	unchanged	5	audit and feedback, educational materials, educational meetings for groups, developing of clinical practice guidelines, educational materials for patients	primary care, out- patient	physicians, caregivers	drug treatment	Inapproriate anbiotic prescribing in upper respiratory tract infections	287 physicians, caregivers not reported	18 months	reduce
				(USD 412 /health care unit/day)
Yang et al	2014	China	NA	NA	unchanged	1	public release of performance data	primary care, out- patient	physicians, public	drug treatment	Inappropriate antibiotic prescribing	not reported	8 months	reduce
Yip et al	2014	China	NA	NA	decrease	1	financial incentives for health care workers	primary care, out- patient	primary care providers prescribing antibiotics	drug treatment		not reported	2 years	reduce
Zwar et al	1999	Australia	total,	15,990 AUD 205 AUD/ doctor	decrease	4	audit and feedback, educational materials, educational meetings for groups, educational materials for patients	primary care, out- patient	physicians	drug treatment	antibiotic prescribing for undifferentieted upper respiratory tract infections	157 physicians, patients not reported	12 months	reduce, replace
			unit	(USD 22,175, USD 284.33/doctor)					patients
